# Supplementary material for: Integrated bioinformatics analysis identifies shared immune changes between ischemic stroke and COVID 19
Source: Front Immunol. 2023 Mar 8;14:1102281. doi: 10.3389/fimmu.2023.1102281 (PMC10030956; doi:10.3389/fimmu.2023.1102281)
Supplement: Supplementary file 2 [file Table_1.xlsx]

## Sheet: Sheet1
Table S1. Detailed clinical information of COVID-19 datasets used in this study
Data sets (GEO ID)	Data		Phenotype	Category
	Non-ICU	ICU
GSE171110	0	44	COVID 19	Train
GSE198449	237	0	COVID 19	Train
GSE157103	50	50	COVID 19	Test
GSE196822	33	7	COVID 19	Test
