# Supplementary material for: Integrated bioinformatics analysis identifies shared immune changes between ischemic stroke and COVID 19
Source: Front Immunol. 2023 Mar 8;14:1102281. doi: 10.3389/fimmu.2023.1102281 (PMC10030956; doi:10.3389/fimmu.2023.1102281)
Supplement: Supplementary file 3 [file Table_2.xlsx]

## Sheet: IS
Table. S2 Differential expressed genes identified between IS patients and heathy controls.
gene symbol	logFC	P.Value	adj.P.Val	ENSG	hgnc_symbol	entrezgene_id
ABCA1	0.686164	1.16016e-07	1.70814e-06	ENSG00000165029	ABCA1	19
ABHD14B	-0.529087	8.48693e-13	4.84743e-11	ENSG00000114779	ABHD14B	84836
ABHD5	0.87421	4.77944e-16	6.27054e-14	ENSG00000011198	ABHD5	51099
ACTA2	0.62369	2.63395e-05	0.000214652	ENSG00000107796	ACTA2	59
ADM	0.657582	3.53632e-10	9.90693e-09	ENSG00000148926	ADM	133
AK1	-0.542402	7.19455e-08	1.12027e-06	ENSG00000106992	AK1	203
APOL3	-0.522673	4.72035e-11	1.70434e-09	ENSG00000128284	APOL3	80833
APRT	-0.928952	3.3189e-21	2.09423e-18	ENSG00000198931	APRT	353
ARG1	1.9147	1.70217e-22	1.61929e-19	ENSG00000118520	ARG1	383
ASCC2	-0.54353	0.000779833	0.00408603	ENSG00000100325	ASCC2	84164
ATF5	-0.519931	4.17507e-07	5.32472e-06	ENSG00000169136	ATF5	22809
AVIL	0.548784	3.63427e-07	4.69831e-06	ENSG00000135407	AVIL	10677
BCL2A1	0.995593	4.90972e-12	2.32352e-10	ENSG00000140379	BCL2A1	597
BEX1	0.602294	0.00826298	0.0306617	ENSG00000133169	BEX1	55859
BRCA1	0.551415	6.23735e-09	1.26185e-07	ENSG00000012048	BRCA1	672
C12orf57	-0.802541	3.46441e-10	9.72603e-09	ENSG00000111678	C12orf57	113246
C1QB	0.581178	0.000256705	0.001569	ENSG00000173369	C1QB	713
C1QC	0.742346	1.53853e-07	2.18277e-06	ENSG00000159189	C1QC	714
CAMP	0.643573	0.000982373	0.00501056	ENSG00000164047	CAMP	820
CASP1	0.563936	2.58967e-13	1.69043e-11	ENSG00000137752	CASP1	834
CASP5	0.85084	3.95077e-09	8.45747e-08	ENSG00000137757	CASP5	838
CCR1	0.562649	1.60873e-10	4.96905e-09	ENSG00000163823	CCR1	1230
CD163	0.720902	5.96176e-12	2.75259e-10	ENSG00000177575	CD163	9332
CD19	-1.12633	2.25209e-17	4.66288e-15	ENSG00000177455	CD19	930
CD22	-0.501517	1.42516e-05	0.000124653	ENSG00000012124	CD22	933
CD79A	-1.05667	4.1294e-13	2.56895e-11	ENSG00000105369	CD79A	973
CD79B	-0.591784	1.72797e-06	1.87992e-05	ENSG00000007312	CD79B	974
CEACAM6	0.888082	0.000109535	0.000748167	ENSG00000086548	CEACAM6	4680
CEACAM8	0.785365	0.00123875	0.0061409	ENSG00000124469	CEACAM8	1088
CHD1	0.541237	7.62176e-11	2.56987e-09	ENSG00000153922	CHD1	1105
CISH	-0.50043	3.17022e-08	5.42747e-07	ENSG00000114737	CISH	1154
CLC	-0.6248	0.000532081	0.00293531	ENSG00000105205	CLC	1178
CNTNAP2	-0.645142	8.12509e-08	1.25777e-06	ENSG00000174469	CNTNAP2	26047
CRIP2	-0.614221	7.75907e-10	1.99642e-08	ENSG00000182809	CRIP2	1397
CYBB	0.57076	1.77743e-08	3.25315e-07	ENSG00000165168	CYBB	1536
CYBRD1	0.663334	1.13607e-05	0.000101785	ENSG00000071967	CYBRD1	79901
CYP1B1	0.538453	1.0952e-06	1.26525e-05	ENSG00000138061	CYP1B1	1545
DAAM2	0.765078	0.00320222	0.0138714	ENSG00000146122	DAAM2	23500
DDIT3	0.57008	9.43834e-13	5.35549e-11	ENSG00000175197	DDIT3	1649
DEFA4	0.877082	0.000837161	0.00434177	ENSG00000164821	DEFA4	1669
DGAT2	0.579978	1.71418e-08	3.14172e-07	ENSG00000062282	DGAT2	84649
DNAJC13	0.573951	9.48621e-09	1.84584e-07	ENSG00000138246	DNAJC13	23317
DNMT1	-0.692716	1.13817e-16	1.73355e-14	ENSG00000130816	DNMT1	1786
DPM2	-0.635112	0.000175393	0.00112124	ENSG00000136908	DPM2	8818
DRAP1	-0.748358	2.7135e-14	2.40777e-12	ENSG00000175550	DRAP1	10589
EFHC2	0.51579	0.000209803	0.0013126	ENSG00000183690	EFHC2	80258
EIF2AK2	0.724373	1.37394e-10	4.34511e-09	ENSG00000055332	EIF2AK2	5610
EPB41L3	0.709867	2.21548e-08	3.95652e-07	ENSG00000082397	EPB41L3	23136
EPHB4	0.555238	1.53687e-05	0.000133105	ENSG00000196411	EPHB4	2050
F12	0.790484	2.8984e-15	3.22746e-13	ENSG00000131187	F12	2161
FCER2	-0.733102	2.37663e-09	5.40184e-08	ENSG00000104921	FCER2	2208
FFAR2	0.55783	0.000128279	0.000856768	ENSG00000126262	FFAR2	2867
FIS1	-0.673216	3.08325e-09	6.77547e-08	ENSG00000214253	FIS1	51024
GATA1	-0.596843	0.000956544	0.00489388	ENSG00000102145	GATA1	2623
GGH	0.604205	4.61212e-09	9.57919e-08	ENSG00000137563	GGH	8836
GNB4	0.56365	2.29049e-05	0.000189222	ENSG00000114450	GNB4	59345
GPR84	0.606455	5.68981e-05	0.000424287	ENSG00000139572	GPR84	53831
HERC5	0.550099	0.000491981	0.00273688	ENSG00000138646	HERC5	51191
HGD	-0.536802	2.72365e-06	2.84182e-05	ENSG00000113924	HGD	3081
HP	0.734667	0.00073892	0.00389786	ENSG00000257017	HP	3240
ID3	-1.12042	4.18278e-30	2.7713e-26	ENSG00000117318	ID3	3399
IFI27	0.768894	0.00419105	0.0173984	ENSG00000165949	IFI27	3429
IFI6	0.601673	0.000838939	0.00434929	ENSG00000126709	IFI6	2537
IFIT2	0.561301	7.71695e-05	0.000553041	ENSG00000119922	IFIT2	3433
IL18R1	0.650147	5.9076e-05	0.000438552	ENSG00000115604	IL18R1	8809
IL1R2	0.551277	3.43729e-07	4.49629e-06	ENSG00000115590	IL1R2	7850
IL1RAP	0.590548	9.46503e-07	1.11386e-05	ENSG00000196083	IL1RAP	3556
IMPDH2	-0.62097	1.73486e-13	1.17891e-11	ENSG00000178035	IMPDH2	3615
JAK2	0.668454	1.68554e-06	1.83979e-05	ENSG00000096968	JAK2	3717
JAZF1	0.504964	2.50553e-06	2.63708e-05	ENSG00000153814	JAZF1	221895
JUP	-0.60708	7.29743e-07	8.81479e-06	ENSG00000173801	JUP	3728
KIAA0319L	0.558174	1.72323e-06	1.87687e-05	ENSG00000142687	KIAA0319L	79932
KIAA1958	0.500063	7.06754e-09	1.41468e-07	ENSG00000165185	KIAA1958	158405
KLRB1	-0.519984	0.000285414	0.00171287	ENSG00000111796	KLRB1	3820
LCN10	-0.651423	6.79256e-11	2.33787e-09	ENSG00000187922	LCN10	414332
LMNB1	0.729365	5.08945e-13	3.07946e-11	ENSG00000113368	LMNB1	4001
LY6E	-0.534758	0.000313465	0.00185186	ENSG00000160932	LY6E	4061
LY96	1.10978	3.10216e-11	1.17448e-09	ENSG00000154589	LY96	23643
MAOA	0.599343	0.00599791	0.0234934	ENSG00000189221	MAOA	4128
MARCKS	0.801534	6.69535e-09	1.34424e-07	ENSG00000277443	MARCKS	4082
MATK	-0.693895	2.97941e-13	1.9353e-11	ENSG00000007264	MATK	4145
MFNG	-0.721823	4.77815e-19	1.66619e-16	ENSG00000100060	MFNG	4242
MT1X	-0.585056	1.9222e-09	4.48433e-08	ENSG00000187193	MT1X	4501
MX2	0.62754	6.09105e-14	4.7478e-12	ENSG00000183486	MX2	4600
NAIP	0.569848	1.66364e-06	1.81889e-05	ENSG00000249437	NAIP	4671
NCR3	-0.756439	1.64905e-12	8.91898e-11	ENSG00000204475	NCR3	259197
NOG	-0.598559	0.000447994	0.00252182	ENSG00000183691	NOG	9241
OLR1	0.658962	0.00795446	0.029658	ENSG00000173391	OLR1	4973
ORM1	0.899817	0.000562248	0.00307484	ENSG00000229314	ORM1	5004
PARP11	-0.565586	6.28181e-08	9.88602e-07	ENSG00000111224	PARP11	57097
PDZK1IP1	-0.986227	5.98182e-07	7.36665e-06	ENSG00000162366	PDZK1IP1	10158
PGLYRP1	0.853783	4.39806e-09	9.2653e-08	ENSG00000008438	PGLYRP1	8993
PIK3AP1	0.582551	2.02452e-05	0.000169469	ENSG00000155629	PIK3AP1	118788
PLSCR1	0.667019	2.61897e-10	7.72916e-09	ENSG00000188313	PLSCR1	5359
PRSS33	-0.758716	0.00221806	0.010156	ENSG00000103355	PRSS33	260429
PTP4A3	-0.646377	2.82679e-08	4.90286e-07	ENSG00000184489	PTP4A3	11156
RAB36	0.537159	8.82462e-06	8.12613e-05	ENSG00000100228	RAB36	9609
RASEF	-0.675849	4.94263e-10	1.3178e-08	ENSG00000165105	RASEF	158158
RGL2	0.536905	3.43574e-20	1.56989e-17	ENSG00000237441	RGL2	5863
RICTOR	0.50749	0.00258327	0.0115958	ENSG00000164327	RICTOR	253260
RPL22	-0.643932	1.94473e-14	1.84069e-12	ENSG00000116251	RPL22	6146
RPS15	-0.651633	3.66025e-09	7.92516e-08	ENSG00000115268	RPS15	6209
RPS28	-0.583169	3.44219e-07	4.49827e-06	ENSG00000233927	RPS28	6234
RPS5	-0.661676	4.37027e-13	2.70609e-11	ENSG00000083845	RPS5	6193
S100P	0.734733	0.00227538	0.0103862	ENSG00000163993	S100P	6286
SAMSN1	0.802977	4.51015e-09	9.41164e-08	ENSG00000155307	SAMSN1	64092
SERPING1	0.588671	0.000800555	0.00417644	ENSG00000149131	SERPING1	710
SESN3	0.674355	0.00171649	0.00814365	ENSG00000149212	SESN3	143686
SLC11A1	0.580707	2.60202e-06	2.7278e-05	ENSG00000018280	SLC11A1	6556
SLC26A8	0.819893	6.68475e-09	1.34415e-07	ENSG00000112053	SLC26A8	116369
SLC45A3	-0.500905	0.000464044	0.00259782	ENSG00000158715	SLC45A3	85414
SLFN13	-0.550017	3.01608e-08	5.19715e-07	ENSG00000154760	SLFN13	146857
SLPI	0.712905	6.97642e-07	8.47337e-06	ENSG00000124107	SLPI	6590
SPTLC2	0.650245	6.98915e-13	4.04424e-11	ENSG00000100596	SPTLC2	9517
SYCP1	-0.550384	3.21031e-07	4.22861e-06	ENSG00000198765	SYCP1	6847
TCEA2	-0.605361	2.88532e-18	7.64667e-16	ENSG00000171703	TCEA2	6919
TCL1A	-0.797251	7.35901e-09	1.46198e-07	ENSG00000100721	TCL1A	8115
TCN1	0.848431	1.00603e-08	1.94896e-07	ENSG00000134827	TCN1	6947
TCN2	0.62883	7.82717e-09	1.54342e-07	ENSG00000185339	TCN2	6948
TESC	-0.501019	0.00271771	0.0120847	ENSG00000088992	TESC	54997
TGM3	0.541103	0.00627685	0.0243556	ENSG00000125780	TGM3	7053
TMEM88	0.610385	7.26818e-09	1.45046e-07	ENSG00000167874	TMEM88	92162
TNFAIP6	0.509481	0.000169464	0.00108797	ENSG00000123610	TNFAIP6	7130
TNFSF10	0.501938	5.22009e-09	1.07409e-07	ENSG00000121858	TNFSF10	8743
TNFSF13B	0.736078	3.36347e-16	4.54789e-14	ENSG00000102524	TNFSF13B	10673
TOPORS	0.594216	3.04022e-06	3.13158e-05	ENSG00000197579	TOPORS	10210
TPST1	1.02761	1.74432e-09	4.12015e-08	ENSG00000169902	TPST1	8460
TRAPPC6A	-0.617471	3.36803e-17	6.28587e-15	ENSG00000007255	TRAPPC6A	79090
TRIB2	-0.710293	1.25036e-09	3.02897e-08	ENSG00000071575	TRIB2	28951
TRIM25	0.604938	4.08178e-09	8.69576e-08	ENSG00000121060	TRIM25	7706
TST	0.703269	6.69824e-12	3.05012e-10	ENSG00000128311	TST	7263
UBE2S	-0.697155	1.65591e-11	6.79334e-10	ENSG00000108106	UBE2S	27338
UBL7	-0.52342	6.73246e-07	8.20715e-06	ENSG00000138629	UBL7	84993
VNN1	0.688605	6.74935e-07	8.22019e-06	ENSG00000112299	VNN1	8876
VSIG4	0.948151	3.74284e-08	6.30996e-07	ENSG00000155659	VSIG4	11326
WSB1	0.947163	1.87825e-12	1.00764e-10	ENSG00000109046	WSB1	26118
XRN1	0.57951	4.34177e-09	9.17589e-08	ENSG00000114127	XRN1	54464
ZNF438	0.767415	2.48276e-14	2.25336e-12	ENSG00000183621	ZNF438	220929
ZNF467	0.699159	1.0163e-07	1.52686e-06	ENSG00000181444	ZNF467	168544
ZNF608	0.599797	0.00103699	0.00525314	ENSG00000168916	ZNF608	57507

## Sheet: COVID-19
Table. S2 Differential expressed genes identified between COVID patients and heathy controls.
gene symbol	logFC	P.Value	adj.P.Val	ENSG	hgnc_symbol	entrezgene_id
ABCA1	1.51707	4.17129e-12	1.46549e-10	ENSG00000165029	ABCA1	19
ABHD14B	-1.28199	2.84168e-05	0.000305184	ENSG00000114779	ABHD14B	84836
ABHD5	-1.40749	1.26878e-05	0.000148963	ENSG00000011198	ABHD5	51099
ACTA2	1.1366	1.86019e-11	5.96903e-10	ENSG00000107796	ACTA2	59
ADM	1.43545	1.66589e-08	3.44706e-07	ENSG00000148926	ADM	133
AK1	-1.37077	2.40573e-10	6.64807e-09	ENSG00000106992	AK1	203
APOL3	1.40554	5.09889e-06	6.52426e-05	ENSG00000128284	APOL3	80833
APRT	-1.29881	0.000106235	0.000960416	ENSG00000198931	APRT	353
ARG1	-1.45398	2.15704e-12	7.90845e-11	ENSG00000118520	ARG1	383
ASCC2	-1.7344	3.39344e-08	6.5859e-07	ENSG00000100325	ASCC2	84164
ATF5	1.23498	2.5141e-12	9.14511e-11	ENSG00000169136	ATF5	22809
AVIL	-1.25264	1.81372e-07	3.09502e-06	ENSG00000135407	AVIL	10677
BCL2A1	1.46894	7.27531e-06	8.96554e-05	ENSG00000140379	BCL2A1	597
BEX1	-0.747054	7.02193e-08	1.29107e-06	ENSG00000133169	BEX1	55859
BRCA1	1.12408	1.33351e-09	3.26587e-08	ENSG00000012048	BRCA1	672
C12orf57	-1.29318	2.44133e-09	5.75813e-08	ENSG00000111678	C12orf57	113246
C1QB	1.14564	2.04309e-07	3.46409e-06	ENSG00000173369	C1QB	713
C1QC	1.13116	4.94978e-25	4.69975e-23	ENSG00000159189	C1QC	714
CAMP	-1.40055	5.13754e-06	6.56463e-05	ENSG00000164047	CAMP	820
CASP1	1.65202	3.75122e-10	1.01097e-08	ENSG00000137752	CASP1	834
CASP5	1.16443	6.59867e-08	1.21963e-06	ENSG00000137757	CASP5	838
CCR1	1.74505	1.46242e-29	1.79316e-27	ENSG00000163823	CCR1	1230
CD163	-1.77563	2.3024e-13	9.26718e-12	ENSG00000177575	CD163	9332
CD19	-1.16792	6.523e-05	0.000629356	ENSG00000177455	CD19	930
CD22	-1.50546	1.55757e-05	0.000178014	ENSG00000012124	CD22	933
CD79A	-1.51905	3.75338e-05	0.000389539	ENSG00000105369	CD79A	973
CD79B	-1.36911	5.29278e-07	8.2488e-06	ENSG00000007312	CD79B	974
CEACAM6	-1.45368	6.77196e-25	6.39708e-23	ENSG00000086548	CEACAM6	4680
CEACAM8	-1.50335	1.84234e-16	9.83025e-15	ENSG00000124469	CEACAM8	1088
CHD1	1.35364	1.11136e-05	0.000131818	ENSG00000153922	CHD1	1105
CISH	1.33408	1.25805e-05	0.000147797	ENSG00000114737	CISH	1154
CLC	-1.49489	1.49913e-05	0.0001724	ENSG00000105205	CLC	1178
CNTNAP2	-0.845289	1.03876e-06	1.52397e-05	ENSG00000174469	CNTNAP2	26047
CRIP2	-1.11217	4.26058e-08	8.12407e-07	ENSG00000182809	CRIP2	1397
CYBB	1.70224	1.38693e-05	0.000160939	ENSG00000165168	CYBB	1536
CYBRD1	-1.27018	8.96428e-06	0.000108338	ENSG00000071967	CYBRD1	79901
CYP1B1	-1.40546	9.38376e-05	0.000864197	ENSG00000138061	CYP1B1	1545
DAAM2	-1.52048	4.41492e-11	1.35559e-09	ENSG00000146122	DAAM2	23500
DDIT3	1.23113	3.45632e-09	7.97928e-08	ENSG00000175197	DDIT3	1649
DEFA4	-1.50655	2.21594e-19	1.49193e-17	ENSG00000164821	DEFA4	1669
DGAT2	-1.60561	7.01994e-08	1.29107e-06	ENSG00000062282	DGAT2	84649
DNAJC13	1.39122	2.59794e-08	5.20573e-07	ENSG00000138246	DNAJC13	23317
DNMT1	1.41088	1.22703e-07	2.14325e-06	ENSG00000130816	DNMT1	1786
DPM2	-1.41138	3.16403e-07	5.16141e-06	ENSG00000136908	DPM2	8818
DRAP1	1.59632	6.94324e-16	3.46507e-14	ENSG00000175550	DRAP1	10589
EFHC2	-0.817685	9.92793e-06	0.000118821	ENSG00000183690	EFHC2	80258
EIF2AK2	1.79998	3.64238e-50	1.49864e-47	ENSG00000055332	EIF2AK2	5610
EPB41L3	1.31857	9.3562e-13	3.57175e-11	ENSG00000082397	EPB41L3	23136
EPHB4	-1.37926	1.14421e-09	2.83981e-08	ENSG00000196411	EPHB4	2050
F12	-0.838541	4.55415e-06	5.9172e-05	ENSG00000131187	F12	2161
FCER2	-1.43147	5.45769e-07	8.4844e-06	ENSG00000104921	FCER2	2208
FFAR2	1.74765	1.78969e-10	5.02824e-09	ENSG00000126262	FFAR2	2867
FIS1	-1.46017	3.00012e-08	5.94723e-07	ENSG00000214253	FIS1	51024
GATA1	-1.32459	1.37821e-08	2.89314e-07	ENSG00000102145	GATA1	2623
GGH	-0.869636	1.37951e-05	0.000160343	ENSG00000137563	GGH	8836
GNB4	1.32478	3.08905e-08	6.09741e-07	ENSG00000114450	GNB4	59345
GPR84	-1.06222	5.07429e-06	6.49727e-05	ENSG00000139572	GPR84	53831
HERC5	1.80823	3.71807e-52	1.86054e-49	ENSG00000138646	HERC5	51191
HGD	-0.881683	7.41342e-08	1.35364e-06	ENSG00000113924	HGD	3081
HP	-1.49963	4.37721e-28	4.91759e-26	ENSG00000257017	HP	3240
ID3	-1.08969	2.86508e-08	5.69784e-07	ENSG00000117318	ID3	3399
IFI27	1.88037	7.44863e-63	7.66174e-60	ENSG00000165949	IFI27	3429
IFI6	1.94421	2.25474e-72	5.21831e-69	ENSG00000126709	IFI6	2537
IFIT2	1.05627	6.96337e-47	2.34412e-44	ENSG00000119922	IFIT2	3433
IL18R1	-1.60241	1.2284e-17	7.27098e-16	ENSG00000115604	IL18R1	8809
IL1R2	-1.77663	1.49881e-12	5.60616e-11	ENSG00000115590	IL1R2	7850
IL1RAP	-1.33186	8.83314e-07	1.31892e-05	ENSG00000196083	IL1RAP	3556
IMPDH2	-1.30274	8.27743e-06	0.00010096	ENSG00000178035	IMPDH2	3615
JAK2	1.42229	4.25001e-10	1.13712e-08	ENSG00000096968	JAK2	3717
JAZF1	-1.46045	1.0513e-05	0.000125417	ENSG00000153814	JAZF1	221895
JUP	1.66719	4.42184e-48	1.67082e-45	ENSG00000173801	JUP	3728
KIAA0319L	1.59157	2.306e-11	7.28595e-10	ENSG00000142687	KIAA0319L	79932
KIAA1958	1.26779	3.48569e-31	4.67663e-29	ENSG00000165185	KIAA1958	158405
KLRB1	-1.34466	6.39572e-07	9.7946e-06	ENSG00000111796	KLRB1	3820
LCN10	-1.07238	6.11492e-11	1.84394e-09	ENSG00000187922	LCN10	414332
LMNB1	1.50166	8.52291e-06	0.000103612	ENSG00000113368	LMNB1	4001
LY6E	1.0505	1.67093e-91	3.09372e-87	ENSG00000160932	LY6E	4061
LY96	1.27477	8.67327e-07	1.29981e-05	ENSG00000154589	LY96	23643
MAOA	-1.37899	2.66222e-32	3.76267e-30	ENSG00000189221	MAOA	4128
MARCKS	1.63939	9.63394e-09	2.05498e-07	ENSG00000277443	MARCKS	4082
MATK	-1.37099	7.0156e-10	1.81416e-08	ENSG00000007264	MATK	4145
MFNG	-1.48506	2.6681e-08	5.33476e-07	ENSG00000100060	MFNG	4242
MT1X	0.889582	8.49676e-07	1.27589e-05	ENSG00000187193	MT1X	4501
MX2	1.91054	8.64918e-43	2.16405e-40	ENSG00000183486	MX2	4600
NAIP	1.64825	3.09891e-08	6.11037e-07	ENSG00000249437	NAIP	4671
NCR3	-1.08851	2.38257e-06	3.2798e-05	ENSG00000204475	NCR3	259197
NOG	-0.995091	0.000105131	0.000952303	ENSG00000183691	NOG	9241
OLR1	-1.13275	2.49057e-16	1.30262e-14	ENSG00000173391	OLR1	4973
ORM1	-1.32367	2.94657e-05	0.000315351	ENSG00000229314	ORM1	5004
PARP11	1.24257	4.75691e-17	2.68519e-15	ENSG00000111224	PARP11	57097
PDZK1IP1	-1.55073	1.95309e-10	5.479e-09	ENSG00000162366	PDZK1IP1	10158
PGLYRP1	-1.45818	3.34978e-05	0.000353196	ENSG00000008438	PGLYRP1	8993
PIK3AP1	1.68507	3.11156e-20	2.21924e-18	ENSG00000155629	PIK3AP1	118788
PLSCR1	1.68986	2.41653e-39	4.75979e-37	ENSG00000188313	PLSCR1	5359
PRSS33	-1.32301	3.8196e-06	5.02629e-05	ENSG00000103355	PRSS33	260429
PTP4A3	-1.40554	3.83892e-07	6.14859e-06	ENSG00000184489	PTP4A3	11156
RAB36	-0.994655	3.49636e-06	4.66055e-05	ENSG00000100228	RAB36	9609
RASEF	-0.500761	3.90306e-22	3.07512e-20	ENSG00000165105	RASEF	158158
RGL2	-1.60787	5.18166e-06	6.61189e-05	ENSG00000237441	RGL2	5863
RICTOR	1.41525	3.29535e-05	0.000348051	ENSG00000164327	RICTOR	253260
RPL22	-1.66731	3.27821e-10	8.89972e-09	ENSG00000116251	RPL22	6146
RPS15	-1.71447	9.60422e-05	0.000882937	ENSG00000115268	RPS15	6209
RPS28	-1.70057	1.81296e-08	3.73381e-07	ENSG00000233927	RPS28	6234
RPS5	-1.68956	5.88887e-14	2.47801e-12	ENSG00000083845	RPS5	6193
S100P	-1.51587	5.14361e-05	0.000509702	ENSG00000163993	S100P	6286
SAMSN1	-1.42409	3.92869e-07	6.27506e-06	ENSG00000155307	SAMSN1	64092
SERPING1	1.75271	5.48143e-36	9.06149e-34	ENSG00000149131	SERPING1	710
SESN3	-1.44961	6.65758e-06	8.26173e-05	ENSG00000149212	SESN3	143686
SLC11A1	-1.83231	2.7281e-05	0.000294009	ENSG00000018280	SLC11A1	6556
SLC26A8	1.21026	8.84124e-05	0.000818478	ENSG00000112053	SLC26A8	116369
SLC45A3	-1.13437	4.44301e-10	1.1804e-08	ENSG00000158715	SLC45A3	85414
SLFN13	1.20965	1.5635e-05	0.000178472	ENSG00000154760	SLFN13	146857
SLPI	-1.34175	8.75987e-06	0.000106075	ENSG00000124107	SLPI	6590
SPTLC2	1.56642	1.29677e-07	2.25021e-06	ENSG00000100596	SPTLC2	9517
SYCP1	0.600986	6.66066e-17	3.71452e-15	ENSG00000198765	SYCP1	6847
TCEA2	-1.04375	4.7307e-05	0.000476804	ENSG00000171703	TCEA2	6919
TCL1A	-1.3473	3.67674e-07	5.92987e-06	ENSG00000100721	TCL1A	8115
TCN1	-1.34709	8.1056e-09	1.74303e-07	ENSG00000134827	TCN1	6947
TCN2	1.35479	1.26299e-09	3.10548e-08	ENSG00000185339	TCN2	6948
TESC	-1.66214	6.1205e-12	2.11026e-10	ENSG00000088992	TESC	54997
TGM3	-1.18789	1.27273e-10	3.68774e-09	ENSG00000125780	TGM3	7053
TMEM88	-1.1567	5.1452e-05	0.000509702	ENSG00000167874	TMEM88	92162
TNFAIP6	1.46624	5.36488e-27	5.70866e-25	ENSG00000123610	TNFAIP6	7130
TNFSF10	1.88386	4.48434e-36	7.47996e-34	ENSG00000121858	TNFSF10	8743
TNFSF13B	1.65867	4.87568e-33	7.33929e-31	ENSG00000102524	TNFSF13B	10673
TOPORS	-1.33713	3.84072e-06	5.04691e-05	ENSG00000197579	TOPORS	10210
TPST1	-1.29857	2.03302e-05	0.000226755	ENSG00000169902	TPST1	8460
TRAPPC6A	-1.06142	1.6812e-06	2.37251e-05	ENSG00000007255	TRAPPC6A	79090
TRIB2	1.43987	1.1807e-12	4.47048e-11	ENSG00000071575	TRIB2	28951
TRIM25	1.70052	2.13816e-09	5.06889e-08	ENSG00000121060	TRIM25	7706
TST	-1.18091	1.1188e-11	3.72565e-10	ENSG00000128311	TST	7263
UBE2S	1.30625	3.16185e-20	2.24298e-18	ENSG00000108106	UBE2S	27338
UBL7	-1.38337	9.71346e-08	1.73595e-06	ENSG00000138629	UBL7	84993
VNN1	-1.54596	5.37584e-11	1.63707e-09	ENSG00000112299	VNN1	8876
VSIG4	-1.35674	2.36757e-23	2.06771e-21	ENSG00000155659	VSIG4	11326
WSB1	1.59	2.62179e-07	4.35749e-06	ENSG00000109046	WSB1	26118
XRN1	1.50605	1.47776e-14	6.67333e-13	ENSG00000114127	XRN1	54464
ZNF438	1.27331	2.15618e-06	2.98146e-05	ENSG00000183621	ZNF438	220929
ZNF467	-1.60463	5.60811e-05	0.000548806	ENSG00000181444	ZNF467	168544
ZNF608	-1.30529	2.63489e-14	1.15059e-12	ENSG00000168916	ZNF608	57507
